# Supplementary material for: The effect and mechanism of miR-30e-5p targeting SNAI1 to regulate epithelial-mesenchymal transition on pancreatic cancer
Source: Bioengineered. 2022 Mar 18;13(4):8013–28. doi: 10.1080/21655979.2022.2050880 (PMC9161848; doi:10.1080/21655979.2022.2050880)
Supplement: Supplemental Material [file KBIE_A_2050880_SM5944.zip]

Archive with 8 entries (7 files):
- supplementary/
- supplementary/Figure S1 A heatmap for the EMT UP signature.tiff
- supplementary/Figure S2 A heatmap for the EMT DOWN signature.tiff
- supplementary/Raw data flow cytometry figure 3.rar
- supplementary/Raw data flow cytometry figure 8.rar
- supplementary/Raw data microscopy images figure 2.docx
- supplementary/Raw data western blots figure 10.docx
- supplementary/suppl.pdf
